# Supplementary material for: Blue-to-Red TagFT, mTagFT, mTsFT, and Green-to-FarRed mNeptusFT2 Proteins, Genetically Encoded True and Tandem Fluorescent Timers
Source: Int J Mol Sci. 2023 Feb 7;24(4):3279. doi: 10.3390/ijms24043279 (PMC9963904; doi:10.3390/ijms24043279)
Supplement: Supplementary file 1 [file ijms-24-03279-s001.zip]

Archive with 2 entries (2 files):
- TagFT_Supplementary information_Proofreaded.pdf
- Video S1.avi
